# Supplementary material for: Predicting human odor perception represented by continuous values from mass spectra of essential oils resembling chemical mixtures
Source: PLoS One. 2020 Jun 19;15(6):e0234688. doi: 10.1371/journal.pone.0234688 (PMC7304616; doi:10.1371/journal.pone.0234688)
Supplement: S1 Table — (CSV) [file pone.0234688.s001.csv]

Index	Essential Oil Group Name	Essential Oil Name	Descriptor 1	Descriptor 2	Descriptor 3	Descriptor 4	Descriptor 5	Descriptor 6	Descriptor 7	Descriptor 8	Descriptor 9
1	Herbal	Basil	Spicy	Sweet
2	Herbal	Carrot Seed	Woody	Warm	root	Spicy	sweet
3	Herbal	Artemisia Dracunculus	Green	Sweet	Anisic	Spicy	fatty
4	Herbal	Marjoram (Sweet)	Sweet	Warm	Woody	bitter	Spicy
5	Herbal	Origanum Compactum (PR)	woody	spicy
6	Herbal	Origanum Compactum (ZR)	woody	spicy
7	Herbal	Peppermint (English)	Sweet	Fresh	Minty	Cooling
8	Herbal	Santolina Chamaecyparissus	Spicy	Herbaceous
9	Herbal	Thyme (Sweet)	bitter	Sweet
10	Herbal	Yarrow	Sweet	spicy
11	Herbal	Celery Seed	warm	fatty	rich	spicy
12	Herbal	Citronella	sweet	lemon	rose	citrus	citronellal	grassy
13	Herbal	Clary Sage	Rich	Sweet	tea-like	herbaceous	Floral
14	Herbal	Angelica Root	woody	sweet	spicy	bitter	earthy	herbaceous
15	Herbal	Angelica Archangelica	sweet	fresh	pungent	terpene	light	bitter	peppery
16	Herbal	Anethum Graveolens	herbaceous	green	fresh	grass	eucalyptol
17	Herbal	Fennel (Sweet)	Sweet	spicy	anethole	floral	peppery
18	Herbal	Hyssopus Officinalis	warm	aromatic	sweet	spicy
19	Herbal	Rosemary	fresh	woody	herbaceous	spicy
20	Herbal	Sage (salvia officinalis)	herbaceous	sweet
21	Herbal	Spearmint (Mentha spicata)	minty	herbaceous	sweet	green	fresh	aromatic
22	Citrus	Bergamot (FCF)	sweet	fruity	lemon	clary sage	citrus	herbaceous	rich
23	Citrus	Citrus Aurantium Bergamia	rich	sweet	fruity	herbaceous	clary sage	citrus
24	Citrus	Cymbopogon Winterianus	sweet	floral	rose	citrus	citronellal
25	Citrus	Lemongrass	fresh	lemon	grassy	herbaceous
26	Citrus	Cymbopogon Citratus	fresh	lemon	grassy	herbaceous
27	Citrus	Lime (Distilled)	fruity	citrus	terpene
28	Citrus	Citrus Reticulata (ZE)	sweet	pleasant	orange
29	Citrus	Citrus Paradisi	bitter
30	Citrus	Orange (Sweet)	sweet	orange
31	Citrus	Cymbopogon Martinii	sweet	floral	rose	herbaceous
32	Citrus	Citrus Limonum (ZE)	lemon	sweet	fresh
33	Citrus	Lemon	lemon	sweet	fresh	minty	cooling	citrus	bitter	woody
34	Citrus	Citrus Aurantifolia	fresh	sweet	terpene	fruity	citrus
35	Citrus	Citrus Reticulata	sweet	pleasant	orange	rich	fuity	floral
36	Citrus	Citrus Sinensis	fresh	sweet	terpene	citrus	orange	pleasant	bitter
37	Citrus	Melissa	lemon	sweet	floral
38	Floral	Chamomile (German)	sweet	bitter
39	Floral	Geranium (Egyptian)	sweet	floral	rose	fruity	minty
40	Floral	Pelargonium Graveolens	sweet	floral	rose	fruity	bitter
41	Floral	Helichrysum Italicum ssp Serotinum	woody	spicy
42	Floral	Helichrysum	woody	spicy
43	Floral	Jasmine Absolute	Floral	herbaceous	tea-like
44	Floral	Lavandin (Super)	sweet	Herbaceous	Floral	woody
45	Floral	Lavender (High altitude)	sweet	Herbaceous	Floral	Balsamic
46	Floral	Chamomile (Maroc)	fresh	Herbaceous	Balsamic
47	Floral	Lavandula Latifolia	fresh	sweet	fruity	Herbaceous
48	Floral	Tagetes Minuta	citrus	Herbaceous	Fruity	sweet	fruity
49	Floral	Chamomile (Roman)	sweet	Fruity	bitter	tea-like	Herbaceous
50	Floral	Neroli (Citrus aurantium)	fresh	rich	warm	floral	light	bitter
51	Floral	Rose Absolute	Green	sweet	leafy	warm	floral	fresh	rose
52	Floral	Rose Otto	warm	floral	fresh	rose	sweet	rich
53	Exotic	Patchouli	earthy	sweet	Balsamic	spicy
54	Exotic	Pogostemon Cablin	earthy	sweet	Balsamic
55	Exotic	Sandalwood	sweet	woody	Balsamic	resinous	bitter
56	Exotic	Vetiver	earthy	root	woody	sweet
57	Exotic	Ylang Ylang (Extra)	floral	sweet	bitter	aromatic	fruity
58	Exotic	Cananga Odorata genuina totum	floral	sweet	bitter	aromatic
59	Resin	Abies Balsamea	Fresh	pine
60	Resin	Fir (Balsam)	Fresh	pine
61	Resin	Styrax Benzoin	Sweet	spicy	balsamic	resinous
62	Resin	Elemi	Fresh	terpene	peppery	green	lemon	spicy	bitter
63	Resin	Ferula galbaniflua	Fresh	Leafy	green	woody	balsamic	pine
64	Resin	Ferula Gummosa	Fresh	Leafy	green	woody	balsamic	pine
65	Resin	Myrrh	sweet	warm	resinous	balsamic	aromatic	pungent
66	Resin	Frankincense	balsamic	fresh	green	lemon
67	Resin	Boswellia Serrata	balsamic	fresh	green	lemon
68	Resin	Abies Sibirica	Fresh	pine	oily	balsamic	fruity
69	Resin	Fir (Siberian)	Fresh	pine	oily	balsamic	fruity
70	Spicy	Caraway	Herbaceous	anisic	minty	warm
71	Spicy	Pepper (Black)	Fresh	woody	warm	spicy
72	Spicy	Bay (Laurus Nobilis)	sweet	eucalyptol	spicy	warm
73	Spicy	Cardamom	warm	spicy	sweet	bitter	aromatic	woody
74	Spicy	Cinnamon leaf	warm	spicy
75	Spicy	Clove Bud	spicy	warm	sweet	balsamic
76	Spicy	Eugenia Caryophyllata	spicy	warm	sweet	balsamic	peppery	woody
77	Spicy	Coriander	Herbaceous	fatty	citrus	sweet	warm	floral	spicy	woody	pleasant
78	Spicy	Cuminum Cyminum	green	spicy	fatty	pungent	herbaceous
79	Spicy	Pimpinella Anisum	sweet	anisic	rich	spicy	anethole
80	Spicy	Zingiber officinale	warm	sweet	pungent	spicy	bitter	orange	lemon	clary sage
81	Spicy	Nutmeg	woody	spicy	citrus	terpene	peppery	warm	aromatic
82	Spicy	Piper Nigrum	fresh	woody	warm	spicy
83	Woody	Aniba Rosaeodora var. amazonica	sweet	floral	spicy	citrus
84	Woody	Aniba Rosaedora	sweet	floral	spicy	citrus
85	Woody	Cedarwood (Virginian)	fatty	oily
86	Woody	Cedrus Atlantica	woody	balsamic
87	Woody	Cedarwood (Himalayan)	woody	balsamic
88	Woody	Eucalyptus (Citriodora)	sweet	citronellal	balsamic	floral
89	Woody	Eucalyptus Citriodora	citronellal	balsamic	floral
90	Woody	Juniperberry	sweet	aromatic	warm	balsamic	pine	bitter
91	Woody	Myrtle	bitter	spicy	resinous	sweet
92	Woody	Pinus Sylvestris	pine	terpene
93	Woody	Pine Scotch	pine	terpene
94	Woody	Tea Tree (Melaleuca alternifolia)	terpene	fresh	pungent
95	Woody	Melaleuca Alternifolia	terpene	fresh	pungent
96	Woody	Petitgrain (Citrus aurantium)	sweet	floral
