# Supplementary material for: Predicting human odor perception represented by continuous values from mass spectra of essential oils resembling chemical mixtures
Source: PLoS One. 2020 Jun 19;15(6):e0234688. doi: 10.1371/journal.pone.0234688 (PMC7304616; doi:10.1371/journal.pone.0234688)
Supplement: S1 Data — (XLSX) [file pone.0234688.s003.xlsx]

## Sheet: Sheet1
Sample Number	MS 50 m/z
1	27193.3	88949.9	42507.8	242607	50866	728151	123457	76463.6	54076.1	98197.6	5930.58	6913.41	12793.7	36541.8	11428	125420	48472.1	403911	240363	731617	92737	1.21793e+06	95548.6	12581.3	7931.09	7399.28	0	323782	74561	404634	446557	448274	146767	288170	139149	41644.9	28300	5575.88	2028.99	14335.9	0	467589	290878	1.45103e+06	249211	246089	165531	65017.7	19282.2
2	24583.4	90350.9	48837.9	266428	50649.4	397086	64821.3	83544.5	21679.8	30572.4	0	0	10156.1	38715.7	13266.4	175229	60307.2	466077	271950	827813	89249.5	113630	18752.1	6723.7	7859.27	7268.39	0	560553	119600	668221	217962	422948	186799	143956	236999	76821.9	12302.2	5574.54	0	16675.4	0	826968	387213	1.58056e+06	321695	398757	141240	272641	37656.2
3	0	0	0	0	0	0	0	0	0	12196.4	0	0	0	0	0	0	0	0	0	0	0	9777.27	0	0	0	0	0	0	0	0	0	0	0	0	0	0	0	0	0	129454	47158.6	592721	116497	0	0	30477.6	0	10124	0
4	0	134185	61403.8	231143	43519.4	387756	47387.8	52046.1	50919.7	171796	11849.6	8827.1	22784.2	67560.7	20542.6	193424	61456.6	357774	240534	447817	59369.3	782162	48259.6	7950.81	14295.1	13638.6	10282.7	640249	136706	536440	232214	387854	89187.8	166948	78268.9	29795.4	139580	17314.8	3138.37	30417	3542.23	884786	397638	1.90378e+06	289273	246126	73724.7	54467.5	21059.6
5	0	0	0	0	0	0	0	0	0	0	0	0	0	0	0	0	0	0	0	0	0	0	0	0	0	0	0	0	0	0	0	0	0	0	0	0	0	0	0	0	0	0	0	0	0	27052.8	5606.19	4048.95	0
6	53047.1	157459	63240.8	132552	18434.3	139309	0	0	0	0	0	8688.37	29019.5	93872.5	30614.1	172421	79179.9	113589	0	0	0	0	19105.6	0	41362.2	25045.5	21977.1	451521	122763	324716	89386.6	81909.5	28560	0	0	10783	15313.9	12818.3	7324.48	59776.4	28071.6	906129	173034	434086	79004	86498.8	0	12418.6	6438.15
7	13726.7	48355.8	24344.4	183179	82272.4	748569	323779	345727	55720.3	50572.7	5680.06	0	4932.16	17336.3	4875.92	68913.7	28666.7	489764	220490	838545	336858	1.14653e+06	72482.6	18315.4	5198.33	2736.43	0	127515	28704.9	185638	176830	1.15194e+06	537274	367575	199980	144806	64631.3	12020.7	1340.07	4972.66	0	139007	44218.6	263927	141306	1.17261e+06	422318	288950	77579
8	24427.9	83550.1	39332.5	182282	35690.5	289931	42022.1	64184.3	49940.6	40780.5	7105.67	4986.75	12334	40440.9	12720.6	135716	43831.3	308895	155883	409379	65357.4	551052	38633.9	7543.65	8627.17	7242.78	0	394468	84314.2	419923	137945	352509	95862.2	151619	108785	35893.6	101590	13618.6	2097.5	18661.4	0	607630	265797	1.20631e+06	205627	639077	101150	71148.3	23183.2
9	43538.3	133949	60502.7	246929	51091.2	353686	50699.7	69305.2	48009.6	156101	10909.8	8186.36	22027.5	70144.3	21314.9	202230	63822.3	424422	271567	585187	82999.1	611880	48435	7881.63	14756.1	13037	0	580314	124934	554573	270781	407826	141493	173764	120918	37730.2	97258	14686.6	2798.29	33375.4	0	968140	447272	1.76274e+06	292947	751363	120605	55517.4	21153.3
10	28736.2	95385.3	49137.9	209434	37792	340759	0	55625.2	21358.4	28639.5	3954.67	3786.93	11920.3	43186.3	13722.6	154221	46323.2	263963	105779	476505	47841.3	139400	11230.6	3830.7	7626.71	7900	0	587429	122604	593160	234669	299223	91598.6	649939	74657.6	65978.3	25760.1	6361.45	1966.99	17052.6	0	861583	324522	1.76067e+06	266090	175683	49013.1	27462.6	9305.36
11	35752.8	119684	55745	292472	33865.7	171354	16086.9	38402.7	12529.9	17579.6	0	3572.29	13036.8	45219.4	13248.9	148248	59184	882993	1.11351e+06	159292	13709.2	17630.7	2946.69	3925.76	12522.7	11945.3	19223	488533	131216	707793	234359	283916	87031.5	27373.3	16734	36937.1	5111.77	6140.67	2368.31	18213.3	0	545687	389775	1.14743e+06	435594	220770	28451.9	21858.6	4631.54
12	36368.2	115039	54528.5	290857	49652.4	336403	78577.8	99685.9	19849	107892	10249.6	7907.71	17481.1	56146.6	17055.7	170883	71336.5	592954	595094	1.60505e+06	157455	202506	28273.2	6827.04	11374.7	11158.3	0	407268	96627.6	525732	249268	366634	144663	134578	144158	84966.9	22926.7	8486.15	2703.02	30088.2	0	637480	297733	1.27758e+06	259010	652295	112310	60473.5	32445.4
13	21754.9	70634.5	37952.5	251752	44205.9	508405	69222.7	48721.6	21331.6	149144	35155.1	8115.29	8025.7	24069.1	6521.03	99983.3	39498.3	444218	376536	1.10627e+06	95440.5	746212	70859.9	7636.67	3866.42	3348.82	0	264121	50130.4	429985	747272	359300	106260	177995	74214.5	55452.3	24093.2	3710.5	685.006	6041.3	0	431371	410524	2.09834e+06	293257	138261	74443.5	36871.8	14523.1
14	30458.5	106279	48178.3	166156	25599.7	139539	22813.2	35529.9	16200.5	27306	0	5093.72	15564.2	52159.7	14896.5	158204	43352.6	235729	167173	176938	23176.6	35538.6	4121.64	5659.75	9772.33	8601.72	0	653610	126954	554510	248521	131191	43632.5	41808.9	22381.8	18706.9	8593.36	6521.86	0	21072.8	0	989871	544220	2.03173e+06	282594	110081	27178.4	20800	12529.4
15	33640.4	113751	51162	175374	26835.8	149245	23938	35671.7	18398	30189.2	0	5654.97	16809.8	57017.7	16382.6	174942	46990.1	260494	189621	172953	24818.4	32626.5	4143.67	7264.14	10961.8	9374.01	0	725068	139176	590109	259949	144866	45799.1	41497.1	24691.8	18801.7	6898.75	8192.46	1884.31	23873	0	1.0992e+06	637906	2.25462e+06	311497	113040	31183.1	26280.6	15949
16	0	108463	58426.7	272694	478397	96496	8936.21	8712.85	98012.4	8872.86	4167.75	4772.48	14327.7	42647.3	10638.1	116617	48984.6	400731	408996	100082	9487.82	10359.8	1357.23	2284.41	0	0	0	259477	62925.5	370269	135088	112691	1.31996e+06	85035.4	11965.9	4598.04	2827	3560.51	1643.64	11326.6	0	347878	212197	858013	230951	116043	17339.1	8706.08	6515.46
17	117414	268064	97686.2	139153	19035.7	155273	11753.5	17355.6	0	0	2973.08	20800.3	78774.2	225951	70645.1	219445	39851.7	113083	75867.9	387649	33654.5	13418.8	17789.8	15921.4	115582	71600.4	83951.7	834924	333363	556656	160670	828778	77655.9	13133.4	6632.05	11316.2	22405	27618.3	12833.4	164335	55771.6	651666	176978	378718	55220.4	36434.8	7449.99	8302.37	11052.9
18	30075.6	92436.6	46704.9	240473	63765.6	1.04074e+06	78477.1	43923.6	11292.9	32208.8	3001.45	3425.25	10549.6	36743.8	9928.08	129936	44241.5	385630	152716	1.2131e+06	111674	55560	7891.47	3743.79	6341.9	5000.59	0	333957	78312.6	437138	159380	465042	143082	1.17592e+06	91730.8	12555.3	5162.31	2712.47	959.214	9499.85	0	489263	155375	829705	153159	568863	124239	300344	23989.6
19	23853.5	80439.6	39940.6	209442	80870.5	422441	73954.5	52738.9	108143	169821	7983.65	3783.76	9997.36	32166.1	9170.85	119372	47280.7	430168	332308	580312	57577.8	456647	35046.3	5084.05	5576.92	4715.41	0	309874	63802.8	377234	162888	858304	159611	336171	409387	48595.6	11195.6	4144.49	896.386	10146.4	0	399844	229258	1.18687e+06	174463	787365	303874	108994	27100.3
20	30516.6	95270.7	50114.6	256820	63578.7	410685	56339.6	33657.8	26134.3	26969.2	3270.49	3267.75	10821.7	35795.6	10121.8	135476	56294.9	620558	480264	627036	101260	121022	12944.1	2571.18	6030.47	5196.5	0	316063	67098.9	447799	275340	1.02661e+06	249351	225463	101193	16739.8	6653.66	2910.39	940.785	9675.35	0	405144	211304	1.02948e+06	165501	1.13911e+06	165100	62473.7	10137.6
21	64385.5	173030	95671.9	453796	863384	248095	50178.4	44767.1	190257	41028.8	8839.73	10214.9	22790	66111.4	16402.9	186804	81814.4	617742	491946	268999	48417.5	54308.6	10993.4	5018.98	15311.4	10636	7271.06	386788	95707.3	623872	254306	310731	2.4206e+06	212225	66670.4	24132.6	8140.91	6460.41	1402.02	15539.8	9042.62	515394	290046	1.32407e+06	358734	285507	61807.5	54374.8	16993.1
22	31372	99262.1	50540.3	291409	37857.7	372165	49419.8	29952.3	21327.8	27610.9	29730.8	7138.42	13121	41299.2	11330	133676	51687.1	712067	833977	699101	59472.8	510567	46862.6	10605.4	7085.06	6383.7	0	387931	79740.8	566517	572581	250595	80664.3	115303	44565.9	28571.2	17073.2	4391.59	949.496	13081.8	0	556060	469809	2.13709e+06	422372	130211	46044.7	20407.2	8414.55
23	25586.4	80377.7	40419.9	232257	31490.2	302005	40002.2	27039.4	16717.5	26302.8	20128.3	7395.19	11079.1	34219	9395.87	107710	41301.1	528887	581836	563477	50472.6	392689	38976.4	6502.14	6387.74	5833.01	2138.41	305276	63143.2	449361	490769	209010	68923.1	94740.2	36861.3	27774.3	13727.5	4540.19	1296.37	12222.8	0	450798	377112	1.78588e+06	335115	106510	34674.4	20319.3	8591.38
24	19146.2	64052.3	32300.2	247550	53028.8	499057	212581	126411	19983.9	164192	8220.78	6255.81	6423.66	21348.5	6174.87	90124.1	37329.5	577724	471960	1.78418e+06	214041	241149	36358.9	6887.85	3494.6	3540.78	0	160340	36802.1	243791	157755	515362	236977	208978	215424	74412.4	17050.2	5060.59	1104.47	5813.43	0	207531	106121	519538	154836	657396	134914	117611	80879.1
25	37051.2	104044	46948.5	304127	78974.1	288109	110662	52244	48083.4	171807	10954.6	7201.81	12911	35342.1	8810.36	115237	42797.6	413174	183596	2.31449e+06	198330	133329	23506.9	0	7008.96	0	0	183467	43591.6	242762	130631	362172	262141	383385	649757	68403.6	18750.2	0	0	8275.63	0	254449	83306.5	277948	509608	327891	92777.5	0	15386.7
26	24223.3	68774.1	31250.9	197649	49153	189265	73303.8	31405.5	23963.1	100047	6863.82	4460.85	8528.09	23338.9	5681.31	74222.5	27258.4	264816	125491	1.42575e+06	117024	87989.4	14829.1	3960.34	4393.82	3618.13	0	123788	28527.6	167058	97232.8	219782	154301	231329	382191	38033.7	6310.8	0	0	4889.37	0	171699	63148.7	243089	308339	189126	57798	33990.7	8154.43
27	43178.8	143335	68990.3	335603	48614.7	242050	31928.8	37713.8	47784.7	224644	10843.2	7811.42	22455.2	70193.1	20839.4	204348	69748.8	892095	1.08027e+06	321397	34289.9	148865	15515.2	5639.4	12622.8	12275.7	0	613015	135102	787571	279295	408778	72819.1	61123.7	50313.6	18261	18453.7	8886.05	0	28205.8	0	865196	538835	2.072e+06	497072	264039	64582.2	34496.3	12452
28	0	15350.3	7841.05	60065.1	15501.6	167065	62815.8	40760.1	5530.56	28406	2310.16	936.595	1421.3	5413.69	1590.34	22869.5	8824.01	164770	121869	467801	63300.2	93730.9	7909.5	2588.28	1157.3	1829.53	1234.22	40846	10234.4	57441	48967	171863	122236	76834.8	33600.6	17379.4	6771.01	2296.77	1137.1	2199.32	501.47	62361.7	27516.7	116749	31033.8	136336	37300.4	25094	8954.82
29	12825.5	50895.5	25202	136699	24987.8	269070	51264.6	137660	14453.3	20208.1	3391.14	2353.89	5203.82	21759.9	7383.29	92811.5	26924.4	208022	128191	357476	41918	75481.1	7648.53	4959.62	5647.61	4556.35	0	300716	63187.1	325650	122783	190931	81875.4	103619	28601.5	51551.7	28025.5	5451.86	2486.07	11513.4	0	496878	285288	925106	142779	122134	157727	92057.4	19217
30	17702.7	69467.5	34786.9	193639	37845.4	431563	76472.9	224390	21994.6	30568.7	5199.36	3274.38	7111.98	29944.7	10470.4	130098	38203.1	303442	172342	547010	65640.7	134718	13445.2	7750.38	7612.79	7067.82	0	395044	85374.6	445065	165251	329865	139605	183667	45088.6	88263.7	51495.1	9007.78	2078.51	16853.1	0	661874	357109	1.17851e+06	192024	221299	333547	191226	44921.8
31	39180.4	106876	24518.2	61113.2	21145.6	243997	67723.7	176493	25635.6	22140.3	0	9774.74	12649.6	36827.4	11866.6	107340	19574.9	165910	189391	281930	74990.6	582086	36683.5	0	49744.5	16965.6	14871.5	291723	51918.7	267458	76655.1	229494	202431	147588	39137.4	63185.8	15362.6	32512.6	18019.8	75125.5	137776	461798	57959	134901	46862.7	198125	81765.9	100200	23176.6
32	25421.4	78001.7	40289.2	240849	48267.6	538603	100113	70320.9	33243.6	66899.9	0	10468.9	10024.9	28551.6	7432.65	102806	39937.7	414492	325543	978210	92999.7	827988	77471.2	11671.7	5567.64	5078.43	0	268399	50127.5	393714	0	392120	117159	245744	119070	53178	25399	5160.07	1747.43	20942	0	398279	322139	1.69894e+06	240595	389311	124529	49460.2	15180.7
33	19789.1	65371.5	34584.3	218376	41147.9	452193	80055.6	67458.3	24081.8	51544.6	27296.7	11358.6	7748.44	23680	6502.19	94331.2	36680.9	375293	303517	886572	83139.2	712285	75139.6	12775.4	4690.41	4245.7	0	252043	48487	393885	577288	291739	102210	171576	75303.1	53730.3	43517.4	6561.17	1866.51	18290.5	0	406846	333482	1.78566e+06	257036	223814	74041.5	35950.6	14298.2
34	17814.1	68627.1	34979.4	186230	36558.1	291351	40540.9	95138.8	30172.3	90697.7	7016.54	4257.48	8445.46	32278.5	10910.6	129819	42695	341502	173947	446620	60655.5	175879	14146.8	6910.1	8984.45	9415.09	0	383795	89203	473875	140124	410251	130865	132920	61065.9	122885	12867.3	8849.87	3688.26	20748.9	0	640940	285147	1.07809e+06	201873	267951	126766	56044.9	15583.1
35	17719.3	57509.5	28728.4	176890	55462.8	499191	89650	58519	63263.3	99650.4	5624.67	3091.8	6828.87	20395.5	5477.56	78818.2	31223.2	339069	240752	576209	64414.6	761858	57314.3	7324.84	4708.33	3273.11	0	178139	36956.6	251616	269333	577874	131566	307403	234870	42376	17140	3816.87	957.173	9221.77	0	234189	166334	956653	146231	490434	208079	75801.6	18419.5
36	0	49418.6	22308.9	99044.4	20520	164291	20258.7	194513	34042.2	31774.1	3264.23	3033.48	7899.09	25229.3	8626.36	70067.5	20892.2	176865	156035	190999	26238.6	73552.3	8804.13	3339.66	6395.36	4986.35	0	189026	40971.4	260466	75405.5	76700.7	40370	0	23972.7	247422	17661.9	4485.78	1576.92	11604.2	0	307678	109520	501879	97574.2	94346.7	19495	67426.4	12996.1
37	23361.4	54427.6	28582.7	214711	120880	1.07654e+06	247681	310557	22690.3	16973.3	6950.93	5510.89	3837.83	11277.2	3277.93	35673.4	16283.5	107575	61898.7	524564	299623	375942	31391.6	25741.5	15323.3	5953.52	1252.57	95896.4	21212.1	126690	37315.1	135310	249366	1.19857e+06	276496	343615	35607.9	65418.5	10210.7	50684.7	10269.8	169921	140051	240490	37705.1	62247.9	21303.4	20605.1	17043.2
38	19667.8	64296.9	32635.6	215228	38230.8	479227	74370.7	50922.5	24820.4	142474	0	5235.13	8116.79	23273.2	6468.55	86409.6	33719.6	422964	386225	918226	88396	825209	68864.8	8496.42	4272.33	3562.51	0	218387	42573.6	346420	473724	281466	98315.4	185568	77423.5	42297.9	22886.2	3990.63	1056.52	7040.86	0	322639	307292	1.55179e+06	259669	125111	89075.9	44768	15548.2
39	70484.8	0	0	56356.7	0	0	0	0	0	0	8656.61	18473.4	46081.8	127651	33306.3	0	37802.2	120198	0	0	0	0	10821.3	12732.9	31311.4	21940.5	0	0	0	86390.5	27230.2	109653	0	95931.7	50075	89340.8	19579.9	11610.8	5463.66	0	0	2.45977e+06	1.46996e+06	167093	22624	84447.3	33728	69659.1	26887.2
40	0	43924.2	20503.1	149284	50231.4	428837	200535	510698	28976.8	32363.7	3325.4	3014.88	0	0	0	58456.9	23451.9	410421	313329	1.3683e+06	220172	526600	36651.8	8335.99	3877.36	0	2813.83	93774.2	0	109981	99533.8	349600	283944	208531	156516	291427	35727	6216.04	3614.12	0	2820.51	133773	68385	261632	63288.5	0	89787.7	110332	0
41	0	59469.5	33654.7	215743	37449.9	410278	42791.5	69637.9	14241.2	16419.1	0	1827.52	4392.97	25514.3	13609.6	158033	50021	410481	99250.4	340593	51037.9	90741.7	11187.2	6991.88	4767.23	6046.48	0	407903	98647	602862	152054	620667	185340	365106	96341.5	0	11256.3	5975.4	2794.5	14850.8	0	689891	144987	891950	246289	539450	101385	112844	326010
42	7463.73	44377.1	24709.7	159103	29151.2	310518	33961	56392.5	13645.3	15977.1	0	1580.92	3384.03	19226.4	9930.17	113508	36547	300740	72728.6	256893	40613.1	78134.7	10101	6062.95	4083.03	5726.97	0	280519	68078	399385	102936	434792	147792	305397	80433.5	40428.6	9926.85	5627.67	2552.04	13319.3	0	460736	92572	548016	159736	385893	83348.3	101261	260207
43	10354	54962.3	27391	161806	24752.4	284914	39451.8	78012.5	0	0	0	0	4610.49	24900	9363.92	143693	45903.2	251053	128871	207413	34173.7	80264.9	16635.9	3824.69	3710.54	6840.39	0	435791	101870	538058	94951.7	244606	70216.6	87879.6	106234	21862.4	3761.05	3074.53	1632.8	17772.6	0	730884	238664	1.09619e+06	956373	351884	51706.4	61251	23432.9
44	56575.6	152194	56692.1	191977	31004.7	270880	27286.3	53109.3	21088.2	58430.7	5401.29	8732.98	21069.2	68861.2	30250.2	195990	52942.7	270869	54787.7	183186	26871.2	71633.7	13683.8	13654.4	28149.4	21735.8	27287.8	653781	165237	865300	124952	381334	78434.5	112391	35354.5	22265.7	10647.7	9880.68	5821.11	63010.7	47481.4	908457	188460	522706	172990	342538	87394	62452.5	22318.7
45	60573.9	177545	59311.1	217877	30443.3	364450	52614.3	50543.2	17832.5	19787.6	3375.14	9973.5	21767.6	73449.4	26952.7	241716	47300	315646	189164	716736	57811.8	236649	19558	9393.77	23162.3	18420.7	26714.2	680447	152115	637080	256104	416537	86141.1	77274.6	31980.6	28044.1	15260.6	7395.18	0	86625.5	135895	1.29711e+06	319365	1.0041e+06	186134	196659	47329.8	26054.1	7308.96
46	0	32991.7	8757.77	32628	4922.41	46297.1	7128.16	8614.81	3231.21	3629.19	947.948	1480.95	3027.1	10241.2	3723.5	35799.3	6667.2	52563.3	46235.9	157154	11565.5	30142	2586.04	1555.95	3989.17	3105.15	4669.16	110618	21064.1	77522.3	34655.3	62607.6	14400.4	12342.1	8163.34	7783.55	2305.11	874.228	0	12544.7	16807.1	178765	42856	125286	25287.4	32093.3	7824.53	5062.12	1743.4
47	25248.6	81087.9	38783.6	157996	29403.7	160508	20454.4	24165.8	16320.8	39047.7	0	4281.59	10754.8	35497.5	9950.85	116409	43142.8	285609	164914	296621	38419.9	59499.3	13045.4	3585.23	7297.14	5552.21	0	401403	80779.5	468542	217815	170868	71266	64658.1	45126.1	14219.1	6448.64	4541.87	2501.27	12345	0	562785	335033	1.47973e+06	245957	467640	69229.1	28633.9	11941.5
48	30822.3	102904	49606.1	197471	31455.8	176630	20504.9	25345.8	14300.6	32671.8	0	4881.63	13682	45375.9	12821.2	150399	52711.7	359259	221723	401189	42795.3	44614.7	13179.7	3338.23	8336.5	6915.19	0	566211	110843	641372	315889	204358	80957	54030.1	30294.4	12772.4	7255.93	4832.01	2206.5	15677.7	0	783439	468127	2.1678e+06	355700	519832	61088.8	23806	10163.6
49	0	0	22264.3	13569.4	0	25543.5	5409.38	104306	72648.9	1.41731e+06	57806.6	30529.1	6553.32	13713.9	2746.21	16769	9282.34	0	0	0	0	32122.3	25928.2	22654.7	0	40963	0	0	0	8902.42	3478.28	14928.7	0	0	0	8733.52	2272.99	5799.31	0	325557	24927.5	21326	4766.52	5641.96	0	0	0	0	0
50	44007.8	143304	72133.2	337295	38938.7	191253	18212.5	35212.7	22424.6	315168	12275.6	6896.83	22386.7	73242.4	22700.9	217269	75741.2	933185	1.17927e+06	223706	24334.8	92807.5	8049.93	3228.94	13615.3	14696.8	0	729578	162311	751668	275412	331987	86125.9	46416.4	33979.6	14858.3	10245.9	7329.82	2550.68	34191.3	0	987818	628881	2.21923e+06	545419	257967	51124.8	23998.1	11140.7
51	31715.3	103181	51489.4	196544	29993.9	182432	20163	32785.7	14649.6	92077.4	0	4618.99	13696.2	46689.8	13866.2	156925	50117.6	285343	104651	579050	44424.1	45528.4	7159.86	4448.02	9083.28	7962.31	0	603484	121755	645795	277731	222707	61679	72511.9	15715	17322.7	7567.52	5845.76	2464.08	16944.4	0	848363	378223	2.2858e+06	334620	148581	31812.2	21618.1	8148.15
52	20817.9	66138.5	32603.7	179236	36746.8	253409	36142.7	46243.9	21745.4	71691.3	10837.7	4805.49	8532.03	27429.6	8295.85	93715.4	43553.3	212500	81650.5	326376	84484.7	74778.2	16991.6	11480.2	10814.3	6337.7	0	263330	65959.2	425977	110997	275079	94870.2	236277	42385.2	45010.2	15031.6	16492.2	3061.49	10346.2	7810.29	461390	202679	629758	120045	198321	71515.9	72793.9	31565
53	0	99603.7	48197.2	159379	21304.4	120723	10179.8	25609.4	8046.19	14276.8	2072.45	0	13519.9	68299.5	29965.9	173268	48957.5	141724	61972.6	95157.8	14641.7	26257.2	7421.92	3673.75	11152.9	20057.2	36853.1	424818	115238	520124	109288	154777	40299.8	43195.2	23689	32585.7	9400.56	10635.7	6496.99	43726	0	694572	119544	354809	71064.2	145698	48349.2	23213.3	23825.1
54	43593.7	145237	65932.7	229050	32530	183713	24247.1	30115.5	24451	32147.1	0	5988.78	21446.1	73164.5	21834.6	220361	57288.6	329589	239480	246210	32973.5	69984.3	5937.88	3303.08	13012.3	12505.4	0	968569	181003	678211	227983	249035	62443.3	42675.3	20047.4	14645.4	13943.3	7512.35	0	31576.2	0	1.53622e+06	931285	2.69646e+06	357191	159391	31648.4	18906.6	6966.39
55	0	27683.7	12018.7	43841.1	9338.2	60588.6	10851.9	13420.8	10759.1	13631.2	3335.53	2439.18	4836.31	15285.9	4966.76	40885.1	12720.4	60999.4	21305.4	49099.4	14707.5	35696.1	0	0	11107.9	3249.32	2544.96	109752	25296.8	99241.3	32918.4	74438.6	28033.9	35370.8	18419.8	11702.7	4969.07	0	0	7515.52	2743.07	227492	112856	248025	40305.9	62218.1	13810.4	21726.4	9175.78
56	20524.4	71329.9	33585.6	146013	21109.3	157341	15252.3	25155.5	8962.84	9640.64	0	3441.93	8827.92	30307.5	8442.59	109512	45567	295395	169180	164647	26546.5	36802.1	17720.9	2158.37	4789.95	4493.64	0	384747	76133.6	481204	257632	145135	77067.9	54730.8	33419.3	11580.4	5159.23	2951.56	910.925	9753.82	0	561150	400279	1.58661e+06	276341	814872	73155.2	19733.7	7964.62
57	31582.4	107037	50909.8	218806	35162.5	227694	26523.8	36641	19701.7	41051.3	4327.4	5785.01	13679.1	46668.8	13478	160757	62459.6	448172	306824	245653	40946.2	61905.4	21059.1	4506.33	9069.84	7617.05	0	574206	113774	662827	309742	218581	103172	84208	50061.5	20707.3	8354.82	8668.45	2222.7	15956.2	0	844269	639364	2.13707e+06	356270	830927	97424.3	36589.4	14547.9
58	0	137835	74950.2	358583	659779	140434	17992.3	16907.1	141174	15668.4	7216.24	6979.79	19093.9	54882.3	13481.5	148570	64739.2	543418	549161	146265	15101.2	16394.7	4050.68	3940.36	13371.1	10436.7	0	316408	78441.7	501253	187364	169380	1.8787e+06	131797	32271.5	9631.68	5297.61	6029	2084.88	14962.3	7686.51	416873	261835	1.1032e+06	319045	167591	28695.3	15009.3	7202.37
59	17691.5	53187.8	25097	165798	30432	504581	82628.5	43662	24794.5	48196.4	0	2278.16	6752.19	18672.2	4857.56	62861.6	23741.9	306817	247493	578918	68306.7	941353	72133.4	7976.22	3448.4	2751.29	0	155607	28971.8	227330	360572	218569	83892.8	220506	69657.4	25014	21144.5	3017.7	882.349	4533.49	0	239361	256484	1.11891e+06	174721	148868	103134	40055.9	13306.6
60	69343.2	189156	58942.1	107218	14212.5	65737.1	8137.86	14179.3	0	8856.2	0	7984.37	30086.1	90276.9	20901.7	151034	46526.6	105508	28570	132364	12523.9	15855.5	0	9009.26	38124.4	35763.6	40402.8	689726	169352	841401	127797	76915.2	19782.7	13529.7	6290.26	5625.6	10806.3	11545.7	3665.96	43707.1	0	769003	206619	916212	112955	39550.5	9717.25	7443.92	6044.35
61	122163	250610	88247.7	95922	13426.8	143405	12545	28795.8	0	17823.7	3493.86	20786.5	77974.9	221501	70810.3	196385	30839.3	35555	15318.2	37851.3	5257.13	21784.1	4104.41	15831.9	114988	72207.5	85981.4	768842	323035	501117	50698.2	39090.3	14751.9	9654.81	4336.06	14527.3	22573.6	27502	13798.9	165487	56693.7	557375	111890	157916	41317.9	34865.8	8100.31	5302.74	9581.98
62	16900.3	74875.4	35531.6	185636	36635.6	335049	115878	78064.6	25058.4	32518	4594.72	2470.86	7580.91	34329.3	11556.2	157934	44364	298978	136280	818434	94601.4	91321.3	8868.82	4057.14	5105.27	6174.39	0	564003	120893	425883	119557	230964	112843	102900	52431	14397.8	4354.51	4448.82	1520.46	20496.8	0	866237	356119	1.59983e+06	264760	269407	50887.4	38917.2	9405.89
63	63230.9	162389	68845.1	219500	27777.1	148064	17303.8	37675.3	18069.2	27701	0	10890.3	37773.6	109423	44595.9	261144	63349.3	246942	162201	319132	29726.5	153357	8855.99	4804.85	22926.5	23136.5	0	840157	179391	659373	247359	122289	33897.2	31581.5	12302.1	17243.7	39289.1	10960.2	5360.12	63575.4	24804.1	1.15754e+06	558698	2.42424e+06	321889	85951.9	0	12923.2	8731.43
64	0	27097.4	14717.9	67974.7	8772.82	55855.2	8624.49	7563.37	3505.26	2964.8	0	849.378	3036.33	11415	3506.61	45091.5	14760.1	135623	116990	114972	8193.18	7142.57	706.462	662.827	1830.35	1766.17	0	153056	32433.2	190559	75934.5	68007.4	18601.2	7273.54	2361.38	1539.13	754.688	970.546	874.124	4182.22	0	236208	132060	527644	93426.2	43569.4	7056.19	3501.13	1296.88
65	0	52606.7	25528.8	186476	38652	625909	103255	55525.3	31399.1	216012	9182.74	3159.87	6301.78	16173.3	4348.73	63145.5	25211.4	331371	229398	606975	83399.5	1.18484e+06	94985.3	11596.4	3228.18	2198.95	0	132073	24562.1	233666	408051	255578	95435.4	249656	78263	33510.6	25980.3	3546.85	1606.39	3480.08	0	199266	237164	1.16424e+06	215653	93998	121089	51844	15994.3
66	0	14873.1	7038.3	51749.4	10785.7	178370	29715	15863.9	9196.84	59384	2564.08	907.024	1743.92	4639.05	1321.34	18818.4	7196.36	94842.1	65378.5	173847	23072.4	340308	26946.9	3371.05	966.892	689.4	0	40655.5	7696.45	68219	115292	76691.5	29103.7	72438.2	23620.2	9775.07	7468.87	1071.84	0	1377.07	481.146	63132.8	67358.3	329830	60863.9	29498.7	35550.7	15101.6	4746.26
67	12357.4	65686.1	32971.2	200578	31280.4	376583	102505	92947.2	0	0	2607.35	1835.79	5569.54	30564.4	15984.3	160007	44992	277600	64734.8	510391	69920.9	116245	0	0	4907.72	8753.44	0	447477	108083	503299	121553	462399	148526	102025	34670.8	16584.5	3585.65	5042.77	2356.88	20444.7	0	763333	334409	933196	271737	736454	111734	57943.5	11773
68	10733.3	58312.2	27066.6	141616	20788	304375	71370	41926.1	8287.64	8127.79	1101.81	1057.52	4807.85	29409.8	14653.7	128476	29644	165629	35499.8	214231	38270.9	27390.8	4379.3	2367.01	3763.93	7015.44	0	355497	92189.4	373797	83849.7	173719	84402.9	218488	25827.8	29788.9	3744.23	3616.34	0	20793	0	716182	254452	686540	244378	205291	43424.1	26226.1	6322.68
69	16590.2	81094.8	38969.5	201658	30876	439999	87669	45027.1	13858.9	11711.1	0	1527.23	7171.84	40958.9	19622.3	179757	44972.9	249912	56398.2	291920	46046.5	38634.9	5831.88	2905.21	5542.81	9615.68	0	483894	125899	526269	124181	228990	113420	629751	52205.2	43299	5643.41	4806.43	3487.88	27486.4	0	937200	333374	934728	346679	315504	75375.9	30936.1	8756.3
70	17556	57048	28370.8	226170	66330.9	691899	375906	168220	18471.5	91600	4810.7	4125.06	5677.18	17820.3	4634.21	74759.1	32805.6	567690	300746	1.44101e+06	242999	309763	56018.8	7667.01	3178.33	0	0	112034	24063.8	193259	94715.4	489469	233237	301857	312276	83316.2	14310	4689.28	0	4226.02	0	114601	58979.5	337129	107091	966796	159883	216313	159303
71	18711	59793.2	29057.6	226407	64311.2	687308	381332	164783	16845.7	74035	3843.13	3545.36	5775.5	18336.1	0	75879.3	32077.1	541268	265753	1.46617e+06	245098	271857	55254.6	7358.87	3006.2	2502.37	0	111199	23745.1	182640	83967.8	412183	194952	291576	304549	77733.2	12872.6	3936.04	707.013	3997.92	0	121288	59069.1	324108	105311	1.02738e+06	157488	212266	163279
72	0	120795	58788	243088	31043.7	182013	20312.5	24879.4	17355.6	0	0	4348.76	16166.7	55605	16959.3	182465	55788.2	425838	351532	400626	31453.2	62135.8	0	0	9670.54	9196.58	0	712276	136866	696145	272919	227420	51491.5	30030	0	0	14219.1	0	1985.98	21023.9	0	1.06286e+06	701429	2.44023e+06	352744	137589	20390.4	0	0
73	33399.6	110520	53735	242146	71989.4	342376	71211	65898.9	87044.4	200243	13610.5	10479.4	13913.1	47327.4	13826.4	167359	57660.3	449145	416502	490764	67576.1	398003	28296.6	17177.4	12689.7	8299.11	0	487519	137710	587668	188514	565853	118435	206980	312624	79065	11390.7	0	2516	22396.3	0	1.46386e+06	727853	1.46956e+06	228426	232825	205556	78055.5	26263.1
74	12907.3	49315.9	23364.8	91472.5	13138.7	73416.7	0	0	0	0	1078.69	1785.14	6140.34	21705.4	6184.89	71564.8	22086.7	146342	98116.8	116326	11931.6	10967.9	1790.03	1225.19	3593.77	3417.72	0	290133	54438.1	292743	123509	78848.6	20244.5	13199.2	6031.31	4354.93	1962.71	1816.72	1458.72	7850.43	0	437837	305669	1.05141e+06	141768	70819.9	11112.4	6571.19	2802.42
75	35201.1	121629	58790.3	265705	38757.1	247312	27794.7	38662.7	19351.1	25467	0	6200.33	15403.3	52467.3	14811.2	181107	72173.2	594288	501611	279484	40878.4	61276.3	22502.3	4320.53	9324.03	8084.99	0	620830	126172	764353	360196	241824	112633	82509.6	51536.3	19946.9	8251.47	5730.05	1684.95	17041.7	0	887146	672335	2.32864e+06	440615	962950	102712	33874.9	13209.2
76	33834.8	120092	54355.3	226038	38849.9	340765	28678.8	52569.2	50676.9	111493	0	6196.71	18246.6	61855.8	19492.4	188459	49706.8	348049	229425	350856	64450.1	1.18643e+06	64059.4	8741.45	11856.6	11251.8	0	629152	124933	462577	125495	323685	80566.1	179097	57103.8	31506.3	304581	30298	3458.75	29798.2	0	951224	426671	2.00105e+06	231843	204818	48876.6	45481.3	29698.3
77	0	24438.8	11151.7	48787.1	8881.42	77074.9	6902.13	11923.2	10959.6	27064.2	1538.44	1333.08	3604.3	12376.9	3950.96	39308.8	10594.3	77329.2	50542.5	79090.3	14277.5	258727	13914.4	2154.1	2387.15	2267.06	0	130013	25802.6	97935.2	26380.8	74914	19427.2	40470.4	14360.5	7129.83	65561.8	6528.28	1457.9	6212.37	0	200163	89564.4	427785	49740.7	47016.8	12550.2	11095.4	6995.09
78	26647.4	83661.8	44141.6	271671	42879.3	420069	58501.4	42344.8	19651.3	139648	40862.7	8386.28	10343.5	30671.7	8053.49	110993	44890.6	546165	583786	1.05738e+06	87257.9	606115	55881.9	6781.04	5128.59	4405.12	0	299587	57702.1	467934	644059	306413	85628.9	141436	67429.9	52052.3	21704.2	3902	0	7694.57	0	441098	420666	2.01034e+06	329635	128393	61730	31276.2	12902.4
79	34308	126411	69087.4	297912	40244.2	280583	0	42255.6	18663.2	16978.1	0	3873.63	14717.1	56538.3	18412.3	226411	69788.4	514584	350215	558475	43965.5	65105.8	5992.95	2649.76	9178.07	9395.06	0	784728	170831	915824	340821	358790	99587.2	50652.6	16663.8	12002.4	6886.78	5429.72	1672.3	22484	0	1.2306e+06	583627	2.35897e+06	417377	229520	46818.9	24247.7	7519.58
80	18029	61163.7	29241.1	155695	58945.7	326859	65302.3	35105.7	91819.6	113923	7272.24	3242.36	8403.33	26165.1	7667.73	86939.1	31070.4	299417	280760	409200	39154	507880	33259.1	4252.21	4750.96	4247.05	0	231229	48374.7	263097	136892	523170	88509.1	208674	330445	37261.6	11038	3008.83	1410.22	10189	0	315276	195983	986418	142054	183740	211767	71588.8	19607.7
81	12026.9	45982.1	23636.8	142809	33152.4	193484	31890.8	29889	35121.9	176883	28907.7	7456.32	5318.78	17630	5132.27	70574.7	26102.7	317996	295074	334190	31684.7	222913	17013.4	3956.48	3608.93	2887.27	0	207761	41850.1	290295	157696	352551	56768.8	88183.4	121861	23094.5	11410.2	3100.82	1400.05	5863.91	0	262663	232261	1.15884e+06	192998	203974	87747.7	33837.5	10134.8
82	105074	289109	107809	164281	21966.6	390312	22195	17255.9	6347.03	16075.1	8053.54	19050.8	60994.9	151499	46578.3	293157	132038	82765.2	34795.9	84373.4	9827.48	53812.9	4718.49	7869.11	47630.4	46170.7	47484.4	894774	260219	288909	63835.3	101406	23176.4	17437.3	7009.29	9483.35	12044.2	12376.2	5850.39	84804.4	43149.6	871346	172977	375494	226994	60248.9	15949.9	7195.22	7293.27
83	102870	287384	115822	173829	22720.3	423701	20819.8	15619.3	4403.53	11465.6	9290.81	20879.4	65804.8	161702	51416.7	309658	150732	68295.1	22267.1	55064.4	6208.15	13806.4	1979.39	7532.16	47060.7	46248.3	44033.5	887156	257793	273190	39870.6	95709.8	21667.4	12505.8	4512.52	10073.1	11450	13043	6168.22	81748.2	33778.3	815183	115217	213971	238186	68677.4	24828.1	8422.62	7423.36
84	89866.7	244691	99187.5	146678	18756.1	0	0	0	0	0	0	17346.4	55851.7	135904	42793.9	259414	128159	53115.9	0	0	3886.17	7677.01	1064.46	5974.14	39304.1	39014.7	37282.3	752002	217085	222856	0	0	0	0	2319.42	6374.38	9391.42	10400.8	4946.07	67632.1	27811.9	679122	0	183065	202389	45750.6	0	4390.74	5569.61
85	33902.3	106461	50984.4	258492	26900.3	112837	13264	0	0	0	0	4952.05	16414.4	53373.6	16415.6	143856	52592	802620	1.07192e+06	135150	0	35814.6	3525.06	0	13066.1	9991.63	0	397400	96881.9	546967	188626	168459	45587.6	20032.3	14193.1	7682.57	4724.32	6155.61	3091.19	21446.6	0	547272	393590	1.29346e+06	401660	139210	15105.7	13100.4	4861.89
86	36068.4	115097	58864.2	348962	41474.3	150136	22864.8	25007.9	16630.8	15257.7	9114.07	5734.8	15620.3	50511.7	13799.3	151738	67197.4	1.16319e+06	1.58742e+06	193219	18672.7	25617.1	4020.01	8573.09	9556.71	8368.09	0	386645	95583.9	680826	244650	238688	80753.8	28817.2	33778.1	11138.8	4339.18	5643.25	1613.98	16611.3	0	469500	462628	1.41106e+06	553168	200563	23733.4	12134.5	5475.86
87	35082.8	113312	58667.3	350809	43706.8	158843	22881.5	0	18857.2	13947.5	0	0	14933.9	48772.1	13218.4	150550	66946.9	1.18537e+06	1.62351e+06	194674	18170.9	0	4462.34	0	9498.53	8018.2	0	384625	94470.2	680821	248733	244466	88507	35482.8	40884.6	0	4591.78	0	3925.27	15260.2	0	465410	457230	1.40933e+06	551841	205586	24536.5	0	0
88	0	19104	9546.63	70892.5	11019.4	62943.4	14370	26241.8	2643.86	16486.7	1870.28	1246.21	1873.34	5822.23	1420.56	22568.5	8965.91	118013	177034	791331	64468.4	56676.4	7485.82	1484.76	934.137	790.316	0	36829.3	7571.31	45318.2	59616.3	54187.3	13806	36311.5	62658.1	24385.5	4885.09	873.664	939.017	1272.66	0	44003.7	35748	169578	30355.5	24492.7	23107.7	16026.4	10472.8
89	32684.1	103839	51084.1	264302	29566.8	120956	16455	17687.1	0	17283	0	4614.02	14946.5	48458.9	13502.3	141111	52848.4	764740	986397	341297	24799.4	23146.3	3131.3	3543.8	8779.82	8068.5	0	410859	92499.3	560982	212027	169854	52964.9	24635.3	27094.3	12292	4933.81	4914.55	1636.04	17689.5	0	545547	383736	1.47311e+06	417991	140247	16846.4	11177.1	5354.85
90	49173.5	152394	76624.2	421240	44724.1	168111	21169.6	16482.4	17739.7	24917.7	0	5821.06	20817.4	67999.3	18358.9	201474	80901.5	1.30165e+06	1.74168e+06	448602	29849.7	15041.9	2436.77	3095.85	11498.7	10714.9	0	573154	132093	849888	322309	264999	72960.7	35808.1	50894.4	9326.67	5061.59	5393.06	1460.34	22110.3	0	718668	591276	2.07532e+06	679300	220681	22306.9	8506.27	3932.05
91	27891.7	89215.3	42241.7	219221	30131.3	158715	29654.6	34764.3	21229.8	48447.8	8348.45	6239.01	14440.3	44812.5	13423.9	127856	45608.6	562673	664083	542059	47178	69868.3	8738.23	0	11598.1	8875.14	0	362848	81897.4	464459	182589	187795	75062.1	56923.2	58389.4	27484.1	11033.6	8289.57	3215.52	21208.3	0	522660	311685	1.2606e+06	343647	154542	30791.1	31098.9	13538.6
92	40489.2	128412	64751.1	371282	37350.8	147039	15520.4	0	20890	0	0	5220.35	18066.3	59247	17003.4	173367	72074.9	1.24994e+06	1.72076e+06	186400	13751.9	28376.5	2899.84	3801.36	11277.1	10111.1	0	449641	110449	734638	266188	244255	62933.6	22085	20753.9	6736.38	4591.87	5614.36	2644.91	21056.7	0	575764	513762	1.59862e+06	588372	201725	18861.7	11653.1	4064.91
93	35051.3	111247	57089.2	339321	36521.6	134414	16441.1	14820.2	13267.1	9705.71	0	4300.7	14794.9	48049.5	12842	146095	64645.2	1.14137e+06	1.5655e+06	173608	13016.9	21065.7	2542.41	3617.69	8340.41	7617.73	0	375017	92165.6	660482	240039	220991	64220.2	20942.4	24448.5	6283.77	3508.41	4114.52	1192.49	14542.4	0	451559	453821	1.39511e+06	541177	184900	18632.7	7478.27	3372.13
94	15957.2	61768.6	34137.1	192205	36690.3	275845	69191.9	76820.2	20447.7	41586.1	3974.38	2681.42	5739.56	24120.1	8865.86	116392	36289.9	299824	120658	899437	84408.2	81807.1	14237.6	6579.5	7756.84	4921.35	0	291990	76438.1	416059	155519	392761	135092	124459	134297	29767.5	6396.6	6133.79	1646.45	10298.8	0	546172	171658	632104	211747	257344	56716.4	39375.5	13889.9
95	27528.2	65430.5	35212.9	222496	37236.8	357784	43930.2	87526.5	27470.8	59134.1	5932.64	4402.33	10136.3	32912.8	11628.2	132424	44125.1	405845	155752	1.18022e+06	92897.3	153858	15227.8	16468.3	18320.2	18300.6	35113.1	325585	73777.9	485805	129945	416794	147112	139333	33652.6	90900.2	13284	13388.8	8146.81	18477.8	0	483498	195531	1.08535e+06	222179	246402	44799.6	39803.9	10815.3
96	0	63574.5	0	245750	62815.3	691062	287037	165924	21124.4	81143.9	5215.61	2942.11	0	0	0	87952.9	0	723174	539305	2.03972e+06	289341	443684	36196.2	7528.27	0	0	2522.21	0	0	191282	189381	689531	540500	289027	146754	65798.7	32286	8714.3	1292.31	0	0	209101	117156	469347	113176	567417	156170	96232.7	35216.9
[truncated: 152 more columns]
